# Supplementary material for: Changes in suicidal ideation during treatment among patients with major depressive disorder: A 6‐month naturalistic follow‐up study
Source: Neuropsychopharmacol Rep. 2024 Mar 5;44(2):371–80. doi: 10.1002/npr2.12428 (PMC11144608; doi:10.1002/npr2.12428)
Supplement: Supplementary file 1 — Table S1. [file NPR2-44-371-s001.xlsx]

## Sheet: TabS1
Table S1. Demographic and clinical characteristics according to completers and non completers by suicidal ideation at first-visit
					Presence of suicidal ideation										Absence of suicidal ideation
					at first-visit										at first-visit
			Completer				Non completers			p value			Completer				Non completers			p value
			n = 44				n = 49			(unpaired t-test)			n = 75				n = 89			(unpaired t-test)
Age		34.3	±	15.8		43.7	±	17.3		0.008		48	±	17.7		53.7	±	19.1		0.051
TIPI-J scores
	Extraversion	3.8	±	1.7		3.4	±	1.5		0.274		3.7	±	1.4		4	±	1.5		0.181
	Agreeableness	5.1	±	1.1		5	±	1.3		0.72		5.3	±	0.9		5.1	±	1.2		0.159
	Conscientiousness	4	±	1.4		3.7	±	1.7		0.345		4.1	±	1.3		4.2	±	1.5		0.911
	Neuroticism	5.1	±	1.5		5.6	±	1.2		0.051		5	±	1		4.8	±	1.2		0.26
	Openness to experience	3.6	±	1.5		3.5	±	1.4		0.622		3.5	±	1.2		3.8	±	1.3		0.054
QIDS-J scores
	Sleep	2.6	±	0.6		2.6	±	0.7		0.775		2.4	±	0.8		2.5	±	0.7		0.4
	Feeling sad	1.9	±	0.8		1.9	±	1		0.939		1.4	±	0.8		1.4	±	1		0.898
	Appetite/weight change	1.8	±	1		2	±	0.9		0.467		2	±	1		1.8	±	1.1		0.326
	Concentration/decision making	1.9	±	0.9		1.8	±	0.9		0.638		1.6	±	0.8		1.5	±	1		0.631
	View of myself	2	±	0.8		2	±	0.8		0.812		1.7	±	0.8		1.7	±	0.9		0.871
	Thoughts of death or suicide	2.4	±	0.5		2.3	±	0.5		0.309		0.7	±	0.5		0.6	±	0.5		0.18
	General Interest	2.2	±	0.9		2.2	±	0.9		0.725		1.9	±	1		1.7	±	1.1		0.261
	Energy Level	2.1	±	0.7		1.9	±	0.8		0.177		1.8	±	0.8		1.7	±	0.8		0.231
	Psyhcomotor	1.6	±	0.9		1.6	±	1		0.899		1.5	±	0.9		1.3	±	0.9		0.315
										(Chi square test)										(Chi square test)
Male sex		34.1	(15/44)			26.5	(13/49)			0.427		45.3	(3/75)			36	(7/89)			0.222
PS-R categories
	Perplexity and delusional mood	16.7	(7/42)			17	(8/47)			0.964		13.3	(10/75)			8.2	(7/84)			0.296
	First-rank symptoms	28.6	(12/42)			25.5	(12/47)			0.747		12	(9/75)			15.3	(13/84)			0.546
	Overvalued beliefs	4.8	(2/42)			2.1	(1/47)			0.492		5.3	(4/75)			1.2	(1/84)			0.132
	Suspiciousness/persecutory ideas	14.3	(6/42)			6.4	(3/47)			0.217		2.7	(2/75)			7.1	(6/84)			0.203
	Grandiose ideas	0	(0/42)			0	(0/47)					0	(0/75)			0	(0/84)
	Perceptual abnormalities	9.5	(4/42)			10.6	(5/47)			0.862		5.3	(4/75)			5.9	(5/84)			0.88
ANOVA: analysis of variance
TIPI-J: Japanese version of the Ten Item Personality Inventory
QIDS-J; Quick Inventory of Depressive Symptomatology Japanese version
PS-R: PRIME Screen-Revised
